# Supplementary material for: Inverse association of dietary consumption of n3 and n6 fatty acids with hyperuricemia among adults
Source: PLoS One. 2025 Mar 13;20(3):e0317490. doi: 10.1371/journal.pone.0317490 (PMC11906074; doi:10.1371/journal.pone.0317490)
Supplement: File S1 — (ZIP) [file pone.0317490.s003.zip]

Archive with 3 entries (2 files):
- Code/
- Code/code.docx
- Code/hyperuricemia.do
