# Supplementary material for: Inverse association of dietary consumption of n3 and n6 fatty acids with hyperuricemia among adults
Source: PLoS One. 2025 Mar 13;20(3):e0317490. doi: 10.1371/journal.pone.0317490 (PMC11906074; doi:10.1371/journal.pone.0317490)
Supplement: File S1 — (ZIP) [file pone.0317490.s003.zip › Code/hyperuricemia.do]

**n3_2 represents the dietary intake of n3,n6_2 represents the dietary intake of n6,n63_2 represents the ratio of dietary intake of n6/n3**

**hyper reqresents hypertension, riagendr represents gender, lbxsch represents Cholesterol, lbdhdd represents Direct HDL-Cholesterol, lbxstr represents Triglycerides, Workactivity, recreational represent the mode of physical activities.**

egen n_sbp=rownonmiss( bpxsy1 bpxsy2 bpxsy3 bpxsy4)
egen n_dbp=rownonmiss( bpxdi1 bpxdi2 bpxdi3 bpxdi4)

** Set DBP Values Of 0 To Missing For Calculating Average **
mvdecode bpxsy1-bpxsy4, mv(0)
mvdecode bpxdi1-bpxdi4, mv(0)
** Calculate Mean Systolic and Diastolic (over non-missing values) **
egen mean_sbp=rowmean(bpxsy1 bpxsy2 bpxsy3 bpxsy4)
egen mean_dbp=rowmean(bpxdi1 bpxdi2 bpxdi3 bpxdi4)
gen hyper=1 if ( (mean_sbp>=130 & !missing(mean_sbp)) | (mean_dbp >= 80 & !missing(mean_dbp))) 
replace hyper = 0 if  (missing(hyper) & n_sbp > 0 & n_dbp > 0) 
  | bpq050a == 1
  capture drop age
 gen age=1 if ridageyr >=20 & ridageyr <40
 replace age=2 if ridageyr >=40 & ridageyr <60
 replace age=3 if ridageyr >=60 & ridageyr <.
 
gen hyper=1 if ( (mean_sbp>=130 & !missing(mean_sbp)) | (mean_dbp >= 80 & !missing(mean_dbp))| bpq050a == 1) 
replace hyper = 0 if  (missing(hyper)& n_sbp > 0 & n_dbp > 0)
 

 capture label drop sexfmt
label define sexfmt 1 "male"
label define sexfmt 2 "female", add

gen     race=1 if ridreth1==3
replace race=2 if ridreth1==4
replace race=3 if ridreth1==1
replace race=4 if ridreth1==2 
replace race=5 if ridreth1==5

label define racefmt 1 "Non-Hispanic White", 
label define racefmt 2 "Non-Hispanic Black", add
label define racfmt  3 "Mex American", add
label define racefmt 4 "Other Hispanic", add
label define racefmt 5 "Other Race - Including Multi-Racial", add

label values race racefmt


gen   edu=1 if dmdeduc2 <3
replace edu=2 if dmdeduc2==3 
replace edu=3 if dmdeduc2>3 & dmdeduc2<7

gen   marry=1 if (dmdmartl ==1 | dmdmartl==6)
replace marry=2 if (dmdmartl==2 | dmdmartl==3 | dmdmartl==4 | dmdmartl==5)

gen bmi2=1 if bmxbmi<30
replace bmi2=2 if bmxbmi>=30 & bmxbmi <.


gen   income=1 if indhhin2 <5 | indhhin2==13
replace income=2 if indhhin2>=5 & indhhin2<=15 & indhhin2!=13


gen   smoke=1 if smq020 ==1
replace smoke=2 if smq020==2

gen   drink=1 if alq101 ==1
replace drink=2 if alq101==2

gen   stroke=1 if mcq160f ==1
replace stroke=2 if mcq160f==2

gen bmi=1 if bmxbmi<25
replace bmi=2 if bmxbmi>=25 & bmxbmi <30
replace bmi=3 if bmxbmi>=30 & bmxbmi <.
 


gen   diabetes=1 if diq010 ==1
replace diabetes=2 if diq010==2


gen   chole=1 if lbdtcsi <=4.58
replace chole=2 if lbdtcsi>4.58 & lbdtcsi<.
 

gen   hyperuricemia =0 if (lbxsua <6 & riagendr==2 |  lbxsua < 7 & riagendr==1) 
replace hyperuricemia =1 if  (lbxsua >=6 &lbxsua <.& riagendr==2 ) | ( lbxsua >=7 & lbxsua <. & riagendr==1)


   gen n63_2=1 if n63 <8.07
 replace n63_2=2 if n63 >=8.07 & n63 <9.94
 replace n63_2=3 if n63 >=9.94 & n63  <.
 
        gen n3_2=1 if n3kg<14.89
 replace n3_2=2 if n3kg>=14.89 & n3kg<24.48
 replace n3_2=3 if n3kg>=24.48 & n3kg <.
 
    gen n6_2=1 if n6kg<136.71
 replace n6_2=2 if n6kg>=136.71 & n6kg<220.81
 replace n6_2=3 if n6kg>=220.81 & n6kg <.
 
 gen wtmec10yr = wtmec2yr / 5
 svyset [w=wtmec10yr], psu(sdmvpsu) strata (sdmvstra)


gen n3=( dr1tp183 + dr2tp183 + dr1tp184 + dr2tp184 + dr1tp205 + dr2tp205 + dr1tp225 + dr2tp225+ dr1tp226+ dr2tp226 )/2

svyset sdmvpsu [pweight=wtmec10yr], strata(sdmvstra) vce(linearized)

 svy:tabulate recreational hyperuricemia, subpop(if eligible==1) column row obs percent pearson null wald


   gen active_=1 if active<500
 replace active_=2 if active>=500 & active <1000
 replace active_=3 if active>=1000 & active <.
 


 gen  recreational=1 if paq650==1
 replace recreational=2 if (paq665==1 & recreational==.)
 replace recreational=3 if recreational==.
 
  gen Workactivity=1 if paq605==1
 replace Workactivity=2 if (paq620==1 &Workactivity==.)
 replace Workactivity=3 if Workactivity==.
 
 svyset [w=wtmec10yr], psu(sdmvpsu) strata(sdmvstra) vce(linearized)
 
 **crude model**
  xi: svy, subpop(if eligible==1): logistic hyperuricemia i.n3_2 
  xi: svy, subpop(if eligible==1): logistic hyperuricemia i.n6_2 
  xi: svy, subpop(if eligible==1): logistic hyperuricemia i.n63_2 
 
 
 **model 2**
 xi: svy, subpop(if eligible==1): logistic hyperuricemia i.n3_2 i.age i.riagendr i.race 
 xi: svy, subpop(if eligible==1): logistic hyperuricemia i.n6_2 i.age i.riagendr i.race 
 xi: svy, subpop(if eligible==1): logistic hyperuricemia i.n63_2 i.age i.riagendr i.race  
 
 
 **model 3**
 xi: svy, subpop(if eligible==1): logistic hyperuricemia i.n3_2 i.age i.riagendr i.race i.edu i.income i.bmi i.smoke i.drink i.Workactivity i.recreational i.hyper i.diabetes lbxsch lbdhdd lbxstr i.marry
 xi: svy, subpop(if eligible==1): logistic hyperuricemia i.n6_2 i.age i.riagendr i.race i.edu i.income i.bmi i.smoke i.drink i.Workactivity i.recreational i.hyper i.diabetes lbxsch lbdhdd lbxstr i.marry
 xi: svy, subpop(if eligible==1): logistic hyperuricemia i.n63_2 i.age i.riagendr i.race i.edu i.income i.bmi i.smoke i.drink i.Workactivity i.recreational i.hyper i.diabetes lbxsch lbdhdd lbxstr i.marry
 
gen   extraE=1 if ((energy <=500 | energy>=5000) & energy!=. & riagendr==2 )|  ((energy <=500 | energy>=8000 & energy!=.) & riagendr==1) 


 svyset sdmvpsu [pweight=wtmec10yr], strata(sdmvstra) vce(linearized)

svy:tabulate riagendr hyperuricemia, subpop(if ridageyr >=20) column row obs percent pearson null wald
 


  gen eligible=1 if wtmec2yr!=.  & ridageyr>=20 & ridageyr!=. &rhq200!=1 /*
  */ & rhd143!=1 & dr1drstz==1& dr2drstz==1 & bmxwt!=. & extraE!=1 & hyperuricemia!=.


  
 gen wtmec10yr = wtmec2yr / 5
 
 svyset [w=wtmec10yr], psu(sdmvpsu) strata (sdmvstra)


svy:tabulate hyper hyperuricemia, subpop(if eligible==1) column row obs percent pearson null wald


 


 

xi: svy: logit hyperuricemia fibers1 fibers2 i.age  i.riagendr /*
 */i.race i.edu i.income i.drink i.smoke i.bmi i.hyper  /*
 */ i.diabetes lbxsch lbdhdd lbxstr i.recreational i.Workactivity

 xi: svy: logit hyperuricemia fibers1 fibers2 i.age  i.riagendr /*
 */i.race i.edu i.income i.drink i.smoke i.bmi i.hyper  /*
 */ i.diabetes lbxsch lbdhdd lbxstr i.recreational i.Workactivity 

 **rcs for n3**
 svyset sdmvpsu [pw = wtmec10yr], strata( sdmvstra ) singleunit(centered) 
centile n3kg if eligible ==1 , centile(1,99)
drop if n3kg <= 4.08 | n3kg >= 73.16
generate  n3kg1 if eligible==1 = round( n3kg )
_pctile n3kg1, p(5 50 95)
return list
mkspline fibers = n3kg1, knots(7 19 46) cubic

xi: svy, subpop(if eligible==1): logit hyperuricemia fibers1 fibers2  i.age i.riagendr /*
 */i.race i.edu i.income i.bmi i.smoke i.drink i.Workactivity i.recreational i.hyper /*
 */i.diabetes lbxsch lbdhdd lbxstr i.marry 
 

testparm fibers2
testparm fibers2 fibers1
capture drop pa or lb ub
levelsof n3kg1, local(level)
xblc fibers1-fibers2, covname(n3kg1) at(`r(levels)') > reference(4) eform generate(pa ors lbs ubs)
twoway (line  lbs  ubs ors pa , sort  lc(black black  black) lp(- -)) , legend(off)  xlabel(4(5)70) ylabel(0.1(0.1)1.1, angle(horiz) format( %2.1fc)) ytitle("Multivariate-adjusted ORs of hypertension") xtitle("Cereal fiber intake, g/day") name(f1,replace)

**rcs for n6**
svyset sdmvpsu [pw = wtmec10yr], strata( sdmvstra ) singleunit(centered) 
centile n6kg if eligible ==1 , centile(1,99)
drop if n6kg <= 35.91 | n6kg >= 582.21
generate  n6kg1 if eligible==1 = round( n6kg )
_pctile n6kg1, p(5 50 95)
return list
mkspline fibers = n6kg1, knots(65 176 394) cubic
xi: svy, subpop(if eligible==1): logit hyperuricemia fibers1 fibers2 i.age  i.riagendr /*
 */i.race i.edu i.income i.drink i.smoke i.bmi i.hyper  /*
 */ i.diabetes lbxsch lbdhdd lbxstr i.recreational i.Workactivity 

testparm fibers2
testparm fibers2 fibers1
capture drop pa or lb ub
levelsof n6kg1, local(level)
xblc fibers1-fibers2, covname(n6kg1) at(`r(levels)') > reference(36) eform generate(pa ors lbs ubs)
twoway (line  lbs  ubs ors pa , sort  lc(black black  black) lp(- -)) , legend(off)  xlabel(30(50)565) ylabel(0.1(0.1)1.1, angle(horiz) format( %2.1fc)) ytitle("Multivariate-adjusted ORs of hypertension") xtitle("Cereal fiber intake, g/day") name(f1,replace)

 
